# Supplementary material for: Exploring the Genetic Causality of Discordant Phenotypes in Familial Apparently Balanced Translocation Cases Using Whole Exome Sequencing
Source: Genes (Basel). 2022 Dec 27;14(1):82. doi: 10.3390/genes14010082 (PMC9859009; doi:10.3390/genes14010082)
Supplement: Supplementary file 1 [file genes-14-00082-s001.zip]

Archive with 2 entries (2 files):
- Document S1.pdf
- genes-2026721-FC done.pdf
